# Supplementary material for: Cellular and Molecular Immunity to Influenza Viruses and Vaccines
Source: Vaccines (Basel). 2024 Apr 7;12(4):389. doi: 10.3390/vaccines12040389 (PMC11154265; doi:10.3390/vaccines12040389)
Supplement: Supplementary file 1 [file vaccines-12-00389-s001.zip]

Archive with 1 entries (1 files):
- vaccines-2946665-supplementary.pdf
